# Supplementary material for: Postischemic Infusion of Apigenin Reduces Seizure Burden in Preterm Fetal Sheep
Source: Int J Mol Sci. 2023 Nov 29;24(23):16926. doi: 10.3390/ijms242316926 (PMC10706648; doi:10.3390/ijms242316926)
Supplement: Supplementary file 1 [file ijms-24-16926-s001.zip]

Archive with 1 entries (1 files):
- ijms-2682013-supplementary.pdf
